# Supplementary material for: The Effects of Previous Thyroid Disease on the Susceptibility to, Morbidity of, and Mortality Due to COVID-19: A Nationwide Cohort Study in South Korea
Source: J Clin Med. 2021 Aug 11;10(16):3522. doi: 10.3390/jcm10163522 (PMC8396860; doi:10.3390/jcm10163522)
Supplement: Supplementary file 1 [file jcm-10-03522-s001.zip]

Archive with 1 entries (1 files):
- jcm-1336125-supplementary.pdf
